# Supplementary material for: Food Marketing Influences Children’s Attitudes, Preferences and Consumption: A Systematic Critical Review
Source: Nutrients. 2019 Apr 18;11(4):875. doi: 10.3390/nu11040875 (PMC6520952; doi:10.3390/nu11040875)
Supplement: Supplementary file 1 [file nutrients-11-00875-s001.zip]

Archive with 6 entries (6 files):
- Supplementary Files/Supplementary table S1-Digital Games.docx
- Supplementary Files/Supplementary table S2-Endorsers.docx
- Supplementary Files/Supplementary table S3-Internet.docx
- Supplementary Files/Supplementary table S4-Packaging.docx
- Supplementary Files/Supplementary table S5-Print Advertising.docx
- Supplementary Files/Supplementary table S6-Television.docx
